# Supplementary material for: Tomato transcriptome and mutant analyses suggest a role for plant stress hormones in the interaction between fruit and Botrytis cinerea
Source: Front Plant Sci. 2013 May 14;4:142. doi: 10.3389/fpls.2013.00142 (PMC3653111; doi:10.3389/fpls.2013.00142)
Supplement: Table S1 — Microarray expression data for the 141 putative hormone-related genes expressed in fruit. The table includes the Arabidopsis (TAIR, http://arabidopsis.org) and tomato accessions (Sol Genomics Network, http://solgenomics.net), the Affymetrix probes and annotations, the gene names, and the log2-fold changes of the comparisons between inoculated and control fruit (i.e., MG I/H and RR H/I) or during ripening (i.e., RR H/MG H). Different putative tomato homologs for the same Arabidopsis gene are distinguished by a letter after the gene name, for example MAPK6_a and MAPK6_b. [file DataSheet1.XLSX]

## Sheet: hormonal-related genes
Hormone	Pathway	Arabidopsis Accession	Tomato Accession	Affymetrix Probe	Related Unigene	Gene Name	Fold Changes (log2)
							MG infection (MG I/H)	RR infection (RR I/H)	Ripening (RRH/MGH)
ET	Biosynthesis/Modification	AT1G62380	Solyc02g036350	Les.3225.1.A1_at	Les.3225	LeACO1-like	-0.31	-1.89	-2.34
ET	Biosynthesis/Modification	AT1G62380	Solyc07g049550	Les.132.1.S1_at	Les.132	LeACO3	1.08	1.23	1.6
ET	Biosynthesis/Modification	AT1G62380	Solyc02g081190	Les.221.1.S1_at	Les.221	LeACO4	-0.18	-3.13	-0.42
ET	Biosynthesis/Modification	AT2G19590	Solyc07g026650	Les.5917.1.S1_at	Les.5917	LeACO5	-1.23	0.86	4.47
ET	Biosynthesis/Modification	AT1G01480	Solyc08g081540	Les.1841.1.S1_at	Les.1841	LeACS1a	1.03	0.41	1.56
ET	Biosynthesis/Modification	AT1G01480	Solyc01g095080	Les.3662.1.S1_at	Les.3662	LeACS2	1.79	0.8	4.97
ET	Biosynthesis/Modification	AT2G22810	Solyc02g091990	Les.3474.1.S1_at	Les.3474	LeACS3	0.07	0.11	0.21
ET	Biosynthesis/Modification	AT2G22810	Solyc04g077410	Les.3476.1.S1_at	Les.3476	LeACS5	-0.27	0.19	-0.03
ET	Biosynthesis/Modification	AT2G22810	Solyc03g043890	Les.3475.1.S1_at	Les.3475	LeACS8	-0.23	1.56	2.68
ET	Biosynthesis/Modification	AT1G02500	Solyc01g101060	Les.3338.1.S1_at	Les.226	LeSAMS1	1.43	-0.03	-1.41
ET	Biosynthesis/Modification	AT1G02500	Solyc12g099000	Les.226.1.S1_at	Les.3067	LeSAMS2	-0.09	-0.01	-0.78
ET	Biosynthesis/Modification	AT1G02500	Solyc09g008280	Les.3651.1.S1_at	Les.3651	LeSAMS3	1.46	0.42	-1.27
ET	Signaling/Response	AT5G19000	Solyc01g080250	Les.5394.1.S1_at	Les.5394	BPM1	0.22	-0.01	-0.05
ET	Signaling/Response	AT5G05170	Solyc07g005840	Les.5366.1.S1_at	Les.5366	CESA3_a	-0.22	0.34	-0.09
ET	Signaling/Response	AT5G05170	Solyc08g061100	Les.2550.1.A1_at	Les.2550	CESA3_b	-0.24	-0.45	-0.53
ET	Signaling/Response	AT5G05170	Solyc12g056580	Les.5352.1.S1_at	Les.5352	CESA3_c	0.55	0.14	0.24
ET	Signaling/Response	AT1G26830	Solyc01g010820	Les.4079.1.A1_at	Les.4079	CUL3A	-0.04	0.01	0.42
ET	Signaling/Response	N.A. (known tomato gene)	Solyc01g104340	-	Les.13749	GR	-	-	-
ET	Signaling/Response	AT4G38130	Solyc03g112410	Les.468.1.S1_at	Les.13567	HD1_a	-0.38	-0.71	0.26
ET	Signaling/Response	AT4G38130	Solyc09g091440	Les.5272.1.S1_at	Les.5272	HD1_b	-0.14	0.67	0.78
ET	Signaling/Response	AT1G62740	Solyc08g079170	Les.3392.1.A1_at	Les.3392	HOP2	-0.05	-0.35	0.38
ET	Signaling/Response	N.A. (known tomato gene)	Solyc10g083610	Les.31.1.S1_s_at	Les.4525	LeCTR1	-0.04	-0.26	0.85
ET	Signaling/Response	N.A. (known tomato gene)	Solyc01g097980	Les.90.1.S1_at	Les.90	LeCTR2	-0.13	-0.59	0.09
ET	Signaling/Response	AT5G03730	Solyc09g009090	Les.5767.1.S1_at	Les.5767	LeCTR3	-0.02	-0.45	0.77
ET	Signaling/Response	N.A. (known tomato gene)	Solyc10g085570	Les.5950.1.S1_a_at	Les.5950	LeCTR4	-0.09	0.22	0.6
ET	Signaling/Response	N.A. (known tomato gene)	Solyc06g073720	-	-	LeEIL1	-	-	-
ET	Signaling/Response	N.A. (known tomato gene)	AF328785.1	Les.3471.1.S1_at	Les.3471	LeEIL2	0.2	-1.05	0.3
ET	Signaling/Response	N.A. (known tomato gene)	AF328786.1	Les.3470.1.S1_at	Les.3470	LeEIL3	-0.32	-0.25	0.19
ET	Signaling/Response	N.A. (known tomato gene)	Solyc06g073730	Les.4446.1.S1_at	Les.4446	LeEIL4	-0.35	-0.8	0.41
ET	Signaling/Response	N.A. (known tomato gene)	Solyc09g007870	-	Les.23814	LeEIN2	-	-	-
ET	Signaling/Response	N.A. (known tomato gene)	Solyc03g093610	Les.4140.1.S1_at	Les.4140	LeERF1	0.69	-1.97	1.57
ET	Signaling/Response	N.A. (known tomato gene)	NM_001247379.1	-	Les.22534	LeERF2	-	-	-
ET	Signaling/Response	N.A. (known tomato gene)	AY192369.1	Les.4101.2.S1_a_at	Les.4101	LeERF3	0.48	1.59	0.05
ET	Signaling/Response	N.A. (known tomato gene)	AY192370.1	Les.4139.1.S1_at	Les.4139	LeERF4	-0.4	-1.16	-1.13
ET	Signaling/Response	N.A. (known tomato gene)	Solyc12g011330	Les.3490.1.S1_at	Les.3490	LeETR1	-0.06	0.09	0.47
ET	Signaling/Response	N.A. (known tomato gene)	Solyc07g056580	Les.3500.1.S1_at	Les.3500	LeETR2	-0.4	-1.21	-0.27
ET	Signaling/Response	N.A. (known tomato gene)	Solyc06g053710	Les.36.1.S1_at	Les.36	LeETR4	-0.08	-0.58	0.46
ET	Signaling/Response	N.A. (known tomato gene)	Solyc11g006180	Les.35.1.S1_at	Les.35	LeETR5	-0.3	-0.55	0.67
ET	Signaling/Response	N.A. (known tomato gene)	Solyc09g089610	Les.3465.1.S1_at	Les.3465	LeETR6	-0.06	-0.49	-0.97
ET	Signaling/Response	N.A. (known tomato gene)	Solyc09g075440	Les.85.1.S1_at	Les.85	NR	-0.39	-1.75	1.07
ET	Signaling/Response	AT4G27440	Solyc10g006900	Les.5850.1.S1_at	Les.5850	PORB_a	0.48	0.74	-1.68
ET	Signaling/Response	AT4G27440	Solyc12g013710	Les.5120.1.S1_at	Les.5120	PORB_b	0.05	-0.05	-2.21
SA	Biosynthesis/Modification	AT4G27260	Solyc02g064830	Les.5177.1.S1_at	Les.5177	WES1	0.88	6.34	1.78
SA	Signaling/Response	AT5G43940	Solyc09g064370	Les.4384.1.S1_at	Les.13863	ADH2	0	-0.57	-0.41
SA	Signaling/Response	AT5G01820	Solyc09g018280	LesAffx.66270.1.S1_at	Les.6888	CIPK14	-0.51	-2.21	-2.01
SA	Signaling/Response	AT4G08920	Solyc04g074180	Les.32.1.S1_at	Les.32	CRY1	-0.22	-2.03	-1.29
SA	Signaling/Response	AT5G01600	Solyc06g050980	Les.3375.1.S1_at	Les.14231	FER1	-0.19	-0.89	-0.17
SA	Signaling/Response	AT1G37130	Solyc11g013810	LesAffx.45315.4.S1_at	Les.7286	NR2	0.22	0.69	1.52
SA	Signaling/Response	AT1G71860	Solyc06g065480	Les.4541.1.S1_at	Les.4541	PTP1_a	-0.17	0.2	0.1
SA	Signaling/Response	AT1G71860	Solyc11g016990	LesAffx.6721.1.A1_at	Les.13050	PTP1_b	-0.22	0.05	0.02
SA	Signaling/Response	AT5G26780	Solyc02g091560	Les.3127.1.S1_at	Les.19089	SHM2_a	-0.2	0	-5.39
SA	Signaling/Response	AT5G26780	Solyc04g076790	Les.495.1.S1_at	Les.495	SHM2_b	0.6	-0.7	0.78
SA	Signaling/Response	AT4G26840	Solyc07g064880	Les.958.1.A1_at	Les.958	SUMO1_a	0.35	-0.8	0.21
SA	Signaling/Response	AT4G26840	Solyc09g059970	Les.3541.1.S1_at	Les.3541	SUMO1_b	0.1	-1.36	-1.07
SA	Signaling/Response	AT5G10030	Solyc04g054320	Les.3499.1.S1_at	Les.3499	TGA4	-0.23	-0.54	-0.13
SA	Signaling/Response	AT3G12250	Solyc10g080770	Les.145.1.S1_at	Les.145	TGA6	-0.21	0.91	1.07
SA	Signaling/Response	AT1G14410	Solyc05g007100	LesAffx.62832.1.S1_at	Les.13295	WHY-1	-0.28	-1.21	0.51
JA	Biosynthesis/Modification	AT1G06290	Solyc10g008110	LesAffx.50448.2.S1_at	Les.6057	ACX3	0.35	-0.37	-0.01
JA	Biosynthesis/Modification	AT3G51840	Solyc10g085200	Les.2824.1.S1_at	Les.2824	ACX4	-0.16	-0.01	-1.81
JA	Biosynthesis/Modification	AT5G42650	Solyc04g079730	Les.13.1.S1_at	Les.13	AOS_a	1.75	5.19	0.51
JA	Biosynthesis/Modification	AT5G42650	Solyc11g069800	Les.5.1.S1_a_at	Les.5	AOS_b	1.34	-1.46	3.17
JA	Biosynthesis/Modification	AT2G46370	Solyc10g009600	Les.5312.1.S1_at	Les.5312	JAR1	-0.39	1.16	-0.07
JA	Biosynthesis/Modification	AT2G06050	Solyc07g007870	Les.3762.1.S1_at	Les.3762	LeOPR3	0.67	0.46	-1.36
JA	Biosynthesis/Modification	AT1G20510	Solyc12g094520	LesAffx.47885.1.S1_at	Les.9951	OPCL1	0.18	0.93	0.06
JA	Signaling/Response	AT4G02570	Solyc01g067100	Les.5302.1.S1_at	Les.15818	CUL1	-0.21	-0.25	0.1
JA	Signaling/Response	AT3G01530	Solyc02g067760	LesAffx.70738.1.A1_at	Les.10535	MYB57	0	-2.09	3.39
JA	Signaling/Response	AT5G24520	Solyc03g081210	Les.4903.1.S1_at	Les.4903	TTG1_a	-0.23	-0.28	0.45
JA	Signaling/Response	AT5G24520	Solyc04g082470	LesAffx.1381.1.S1_at	Les.16834	TTG1_b	-0.49	-0.19	0.1
ABA	Biosynthesis/Modification	AT2G27150	Solyc01g009230	Les.3528.1.S1_at	Les.3826	AAO3	0.37	0.87	0.4
ABA	Biosynthesis/Modification	AT3G19270	Solyc08g075320	LesAffx.22699.1.A1_at	Les.10174	CYP707A	-0.21	0.41	-0.08
ABA	Biosynthesis/Modification	AT1G16540	Solyc07g066480	Les.3454.1.S1_at	Les.3454	FLACCA	-0.18	-0.6	1.35
ABA	Biosynthesis/Modification	AT1G30100	Solyc07g056570	Les.91.1.S1_at	Les.91	LeNCED1	-0.13	0.11	-1.62
ABA	Biosynthesis/Modification	AT1G67080	Solyc02g063170	Les.3142.1.A1_at	Les.3142	NSY/ABA4	-0.18	-0.59	-0.88
ABA	Biosynthesis/Modification	AT5G67030	Solyc02g090890	Les.112.1.S1_at	Les.112	ZEP/ABA1	-0.22	-1.01	-1.49
ABA	Signaling/Response	AT5G13630	Solyc04g015750	Les.3322.1.S1_at	Les.19924	ABAR	-1.24	-2.51	-0.77
ABA	Signaling/Response	AT5G57050	Solyc03g121880	Les.3124.2.S1_at	Les.3124	ABI2/PP2C	0.04	0.07	-0.47
ABA	Signaling/Response	AT3G08550	Solyc01g068200	LesAffx.70004.1.S1_at	Les.19225	ABI8	-0.17	-0.11	-0.65
ABA	Signaling/Response	AT5G63980	Solyc05g056490	LesAffx.51714.1.S1_at	Les.10654	ALX8	0.33	-0.4	1.3
ABA	Signaling/Response	AT5G19330	Solyc06g084250	Les.2761.1.A1_at	Les.2761	ARIA	-0.26	0.11	-2.94
ABA	Signaling/Response	AT2G26290	Solyc01g028830	Les.4696.1.S1_at	Les.4696	ARSK1_a	-0.11	-1.2	0.05
ABA	Signaling/Response	AT2G26290	Solyc08g061250	Les.5672.1.S1_at	Les.5672	ARSK1_b	1.43	-0.27	0.62
ABA	Signaling/Response	AT2G26290	Solyc01g010780	Les.5355.1.S1_at	Les.5355	ARSK1_c	0.09	-0.02	0
ABA	Signaling/Response	AT2G26290	Solyc10g074710	LesAffx.17162.1.A1_at	Les.11537	ARSK1_d	-0.2	-0.38	-1.21
ABA	Signaling/Response	AT3G23050	Solyc01g097290	Les.3703.1.A1_at	Les.3703	AXR2_a	-0.19	0.09	-0.32
ABA	Signaling/Response	AT3G23050	Solyc06g053830	Les.4097.1.A1_at	Les.4097	AXR2_b	-0.16	-0.01	-0.05
ABA	Signaling/Response	AT3G23050	Solyc09g083290	LesAffx.67531.1.S1_at	Les.11872	AXR2_c	-0.05	0.01	-0.02
ABA	Signaling/Response	AT5G47100	Solyc12g015870	LesAffx.66838.1.S1_at	Les.11491	CBL9_a	0.01	-0.1	0.59
ABA	Signaling/Response	AT5G47100	Solyc06g060980	Les.2727.1.S1_at	Les.2727	CBL9_b	-0.2	-1.04	-0.22
ABA	Signaling/Response	AT5G47100	Solyc07g065820	LesAffx.63618.1.S1_at	Les.10310	CBL9_c	0.13	0.29	0.25
ABA	Signaling/Response	AT5G47100	Solyc03g083320	LesAffx.56.8.S1_at	Les.9695	CBL9_d	-0.02	0.06	0.07
ABA	Signaling/Response	AT2G17290	Solyc07g064610	Les.923.1.S1_at	Les.923	CPK6	0.83	-0.16	0.29
ABA	Signaling/Response	AT3G12490	Solyc03g097270	Les.483.1.S1_at	Les.10718	CYS6	0.55	0.49	0.49
ABA	Signaling/Response	AT1G52920	Solyc10g008460	LesAffx.33070.1.S1_at	Les.7726	GCR2	0.01	-0.24	-0.11
ABA	Signaling/Response	AT2G39550	Solyc05g054520	LesAffx.25630.1.S1_at	Les.23469	GGB	-0.24	0.1	0.35
ABA	Signaling/Response	AT1G06390	Solyc01g091620	LesAffx.11737.1.A1_at	Les.11255	GSK1_a	-0.14	0.86	0.36
ABA	Signaling/Response	AT1G06390	Solyc01g101000	Les.3377.1.S1_at	Les.19071	GSK1_b	-0.23	0.1	0.14
ABA	Signaling/Response	AT1G06390	Solyc02g072300	Les.3248.1.A1_at	Les.12186	GSK3	0.16	0.6	0.43
ABA	Signaling/Response	AT4G36830	Solyc03g044910	LesAffx.39385.1.S1_at	Les.7985	HOS3-1	1.2	-0.18	-0.04
ABA	Signaling/Response	AT1G04710	Solyc09g091470	Les.2747.1.S1_at	Les.2747	KAT1	1.72	-0.28	1.76
ABA	Signaling/Response	AT1G18080	Solyc06g069010	Les.240.1.S1_at	Les.240	LeArcA1	0.3	-0.33	-0.15
ABA	Signaling/Response	AT3G15730	Solyc08g066800	Les.3494.1.S1_at	Les.3494	LePLDa3	0.06	-0.48	1.17
ABA	Signaling/Response	AT2G42680	Solyc07g062400	Les.2721.1.A1_at	Les.19168	MBF1A	-0.23	1.08	-0.13
ABA	Signaling/Response	AT4G38630	Solyc02g083710	LesAffx.68556.1.S1_at	Les.10046	MCB1	-0.22	0.44	-0.43
ABA	Signaling/Response	AT4G26070	Solyc12g009020	Les.2855.1.S1_at	Les.2855	MEK1	0.74	-0.82	1.33
ABA	Signaling/Response	AT5G58230	Solyc01g104510	Les.3628.1.S1_at	Les.3628	MSI1	0.28	0.04	0.67
ABA	Signaling/Response	AT4G26110	Solyc03g121700	Les.1131.1.S1_at	Les.1131	NAP1;1_a	-0.15	-0.36	0.19
ABA	Signaling/Response	AT4G26110	Solyc05g018810	Les.4805.1.S1_at	Les.4805	NAP1;1_b	-0.02	0.23	0.66
ABA	Signaling/Response	AT4G33950	Solyc04g074500	Les.2495.1.S1_at	Les.8544	OST1_a	-0.21	-0.36	0.42
ABA	Signaling/Response	AT4G33950	Solyc01g108280	Les.5830.1.S1_at	Les.5830	OST1_b	-0.16	-1.32	-0.15
ABA	Signaling/Response	AT4G33950	Solyc05g056550	LesAffx.21461.1.S1_at	Les.23102	OST2	-0.12	0.15	-0.17
ABA	Signaling/Response	AT2G18470	Solyc12g007110	LesAffx.57247.1.S1_at	Les.25390	PERK4	-0.09	0.33	-0.4
ABA	Signaling/Response	AT3G15730	Solyc03g116620	Les.3495.1.S1_at	Les.20756	PLDa1_a	0.75	-0.34	0.32
ABA	Signaling/Response	AT3G15730	Solyc08g066790	Les.3481.1.S1_a_at	Les.19349	PLDa1_b	-0.29	-2.7	-0.47
ABA	Signaling/Response	AT3G11410	Solyc05g052980	LesAffx.10444.1.S1_at	Les.2768	PP2CA	-0.28	1.31	-1.64
ABA	Signaling/Response	AT4G15900	Solyc01g094480	LesAffx.64437.1.S1_at	Les.9980	PRL1	-0.74	-0.47	-0.72
ABA	Signaling/Response	AT2G38310	Solyc03g095780	LesAffx.65922.1.A1_at	Les.8391	PYL4	-0.21	0.26	0.91
ABA	Signaling/Response	AT4G17870	Solyc06g061180	LesAffx.42207.1.S1_at	Les.8791	PYR1_a	-0.14	-0.04	-1.31
ABA	Signaling/Response	AT4G17870	Solyc08g076960	Les.4996.1.S1_at	Les.4996	PYR1_b	-0.32	0.01	-2.84
ABA	Signaling/Response	AT1G18080	Solyc03g119040	Les.146.1.S1_at	Les.146	RACK1A_a	0.29	-0.51	-0.2
ABA	Signaling/Response	AT1G18080	Solyc12g040510	Les.1619.1.S1_at	Les.1619	RACK1A_b	-0.12	-0.2	-0.44
ABA	Signaling/Response	AT1G01360	Solyc03g007310	LesAffx.22483.1.A1_at	Les.7379	RCAR1_a	-0.1	0.78	0.38
ABA	Signaling/Response	AT1G01360	Solyc01g095700	LesAffx.8926.1.S1_at	Les.11277	RCAR1_b	-0.29	0.94	-2.68
ABA	Signaling/Response	AT3G48040	Solyc02g062020	Les.907.1.A1_at	Les.907	ROP1	0.54	0.28	0.13
ABA	Signaling/Response	AT3G48040	Solyc03g114070	LesAffx.69439.1.S1_at	Les.10884	ROP10	0.31	-1	0.71
ABA	Signaling/Response	AT3G48040	Solyc02g083580	LesAffx.5977.1.S1_at	Les.6142	ROP8	0.03	-0.5	-0.74
ABA	Signaling/Response	AT5G48870	Solyc09g091500	Les.5775.1.A1_at	Les.5775	SAD1	-0.2	0.27	0.75
ABA	Signaling/Response	AT3G55530	Solyc05g053040	Les.5151.1.S1_at	Les.5151	SDIR1	-0.22	-0.61	0.17
ABA	Signaling/Response	AT1G07420	Solyc06g076410	LesAffx.30562.1.A1_at	Les.6635	SMO1_a	-0.39	-0.61	0.51
ABA	Signaling/Response	AT1G07420	Solyc06g005750	Les.3113.1.S1_at	Les.3113	SMO1_b	-0.15	0.17	0.07
ABA	Signaling/Response	AT2G26980	Solyc01g008850	Les.4684.1.S1_at	Les.4684	SNRK3.17_a	0.25	1.03	0.16
ABA	Signaling/Response	AT2G26980	Solyc02g021440	LesAffx.344.13.A1_at	Les.10878	SNRK3.17_b	0.19	0.52	0.68
Multiple (ABA/JA/SA)	Signaling/Response	AT2G43790	Solyc08g014420	Les.4302.1.S1_at	Les.4302	MAPK6_a	-0.02	0.34	0.37
Multiple (ABA/JA/SA)	Signaling/Response	AT2G43790	Solyc11g072630	Les.5152.1.S1_at	Les.5152	MAPK6_b	0.91	1.23	0.45
Multiple (ABA/JA/SA)	Signaling/Response	AT2G43790	Solyc08g081490	Les.5060.1.S1_at	Les.5060	MAPK6_c	1.34	0.81	1.62
Multiple (ABA/SA)	Signaling/Response	AT1G35670	Solyc02g032820	Les.3457.1.S1_at	Les.3457	CDPK2_a	0.03	-0.84	1.35
Multiple (ABA/SA)	Signaling/Response	AT1G35670	Solyc04g049160	Les.4720.1.S1_at	Les.4720	CDPK2_b	0.6	-0.5	1.16
Multiple (ABA/SA)	Signaling/Response	AT1G35670	Solyc10g074570	LesAffx.58283.3.A1_at	Les.8374	CDPK2_c	-0.14	-0.53	0.53
Multiple (ABA/SA)	Signaling/Response	AT1G35670	Solyc11g006370	Les.1558.2.A1_at	Les.1558	CDPK2_d	0.67	1.58	1.21
Multiple (ABA/SA)	Signaling/Response	AT4G25470	Solyc03g026270	Les.124.1.S1_at	Les.8377	LeCBF1	-0.26	2.87	1.13
Multiple (ET/ABA)	Signaling/Response	AT1G25490	Solyc05g009600	LesAffx.65398.2.S1_at	Les.6918	EER1	0.1	-0.69	-0.16
Multiple (ET/ABA)	Signaling/Response	AT2G04550	Solyc12g005990	LesAffx.14059.1.S1_at	Les.15617	IBR5	-0.42	-0.76	-0.3
