# Supplementary material for: Tomato transcriptome and mutant analyses suggest a role for plant stress hormones in the interaction between fruit and Botrytis cinerea
Source: Front Plant Sci. 2013 May 14;4:142. doi: 10.3389/fpls.2013.00142 (PMC3653111; doi:10.3389/fpls.2013.00142)
Supplement: Table S2 — Candidate stress hormone-related genes used for qRT-PCR analysis. Changes in relative expression (log2) between infected and control fruit (i.e., MG I/H and RR H/I) at 1 dpi or during ripening (i.e., RR H/MG H) of the 20 genes used in the validation of the microarray results, and their correspondent changes at 3 dpi. Non-significant changes (P ≤ 0.05) are indicated in gray font. [file DataSheet2.XLSX]

## Sheet: Sheet1
Hormone	Pathway	Tomato Accession	Gene Name	Comparison	MICROARRAY		qRT-PCR
					1 dpi		1 dpi		3 dpi
					Fold Change (log2)	p-value	Fold Change (log2)	p-value	Fold Change (log2)	p-value
ET	Biosynthesis/Modification	Solyc07g026650	LeACO5	MG infection (MG I/H)	-1.23	3.17e-05	-1.84	0.0266616	-0.629576	0.240719
ET	Biosynthesis/Modification	Solyc07g026650	LeACO5	RR infection (RR I/H)	0.861306	1.69e-05	0.56097	0.158874	2.67188	0.000754023
ET	Biosynthesis/Modification	Solyc07g026650	LeACO5	Ripening (RR H/ MG H)	4.47	0	3.89	0.00962688	2.37253	0.00237259
ET	Biosynthesis/Modification	Solyc09g008280	LeSAMS3	MG infection (MG I/H)	1.46049	0	0.512586	0.0253286	1.32765	0.00261313
ET	Biosynthesis/Modification	Solyc09g008280	LeSAMS3	RR infection (RR I/H)	0.422214	3.6e-05	-0.27	0.491129	-1.1754	0.000699603
ET	Biosynthesis/Modification	Solyc09g008280	LeSAMS3	Ripening (RR H/ MG H)	-1.26968	0	-0.104924	0.525672	0.23148	0.5298
ET	Signaling/Response	Solyc10g085570	LeCTR4	MG infection (MG I/H)	-0.094131	0.178002	-0.200966	0.660899	0.663766	0.0701256
ET	Signaling/Response	Solyc10g085572	LeCTR4	RR infection (RR I/H)	0.21741	0.0267769	0.748581	0.0134278	1.58489	0.000204984
ET	Signaling/Response	Solyc10g085571	LeCTR4	Ripening (RR H/ MG H)	0.595438	0.000102032	0.0773882	0.850638	-0.147434	0.672011
ET	Signaling/Response	AF328786.1	LeEIL3	MG infection (MG I/H)	-0.315123	0.000170725	-0.567518	0.0530302	-0.361245	0.0121669
ET	Signaling/Response	AF328786.3	LeEIL3	RR infection (RR I/H)	-0.245415	0.00036037	-0.161091	0.765015	0.021769	0.849209
ET	Signaling/Response	AF328786.2	LeEIL3	Ripening (RR H/ MG H)	0.186693	0.00189391	0.0700127	0.748311	0.00540317	0.95831
ET	Signaling/Response	Solyc06g073730	LeEIL4	MG infection (MG I/H)	-0.34683	0.0342481	-0.352133	0.0243848	0.208388	0.343857
ET	Signaling/Response	Solyc06g073732	LeEIL4	RR infection (RR I/H)	-0.799088	0.00459941	-1.67089	0.000860573	-1.33246	3.81428e-05
ET	Signaling/Response	Solyc06g073731	LeEIL4	Ripening (RR H/ MG H)	0.409175	0.00238105	2.4844	0.00114617	0.549667	0.030621
ET	Signaling/Response	Solyc03g093610	LeERF1	MG infection (MG I/H)	0.69	0.00230052	0.187028	0.395254	-1.03112	0.0109428
ET	Signaling/Response	Solyc03g093610	LeERF1	RR infection (RR I/H)	-1.97	6.15e-06	-8.67227e-05	0.9998	0.914216	0.000258975
ET	Signaling/Response	Solyc03g093610	LeERF1	Ripening (RR H/ MG H)	1.57	1.34e-05	0.396721	0.163613	0.174708	0.376463
ET	Signaling/Response	Solyc11g006180	LeETR5	MG infection (MG I/H)	-0.295378	0.0303236	-0.36492	0.31075	-0.0894132	0.472934
ET	Signaling/Response	Solyc11g006182	LeETR5	RR infection (RR I/H)	-0.549833	0.0354007	-0.196048	0.04	-1.09272	0.000296817
ET	Signaling/Response	Solyc11g006181	LeETR5	Ripening (RR H/ MG H)	0.668482	0.000220784	1.25	0.000135216	0.517322	0.00653313
ET	Signaling/Response	Solyc09g075440	NR	MG infection (MG I/H)	-0.39	0	-1.4	0.0132484	-1.41759	0.0176526
ET	Signaling/Response	Solyc09g075442	NR	RR infection (RR I/H)	-1.74734	0.00884797	-2.00598	0.00884797	-6.76036	1.67522e-05
ET	Signaling/Response	Solyc09g075441	NR	Ripening (RR H/ MG H)	1.06572	0.0374375	1.0514	0.0374375	0.201988	0.416328
JA	Biosynthesis/Modification	Solyc10g009600	JAR1	MG infection (MG I/H)	-0.39	0.00512	-0.51	0.0269158	-0.813773	0.0844524
JA	Biosynthesis/Modification	Solyc10g009600	JAR1	RR infection (RR I/H)	1.16	7.74e-06	0.77	0.022585	-0.3324	0.00771028
JA	Biosynthesis/Modification	Solyc10g009600	JAR1	Ripening (RR H/ MG H)	-0.067512	0.116206	-1.13956	0.00286445	-0.513991	0.148931
JA	Biosynthesis/Modification	Solyc07g007870	LeOPR3	MG infection (MG I/H)	0.67	0.00639806	1.02002	0.00639806	2.85334	0.00193613
JA	Biosynthesis/Modification	Solyc07g007870	LeOPR3	RR infection (RR I/H)	0.46	0.00164549	1.78782	0.00018364	3.9613	1.94246e-05
JA	Biosynthesis/Modification	Solyc07g007870	LeOPR3	Ripening (RR H/ MG H)	-1.36	0.0088877	-1.70889	0.00145269	-1.40289	0.011826
ABA	Biosynthesis/Modification	Solyc07g056570	LeNCED1	MG infection (MG I/H)	-0.127497	0.133328	0.360748	0.299629	0.682047	0.021882
ABA	Biosynthesis/Modification	Solyc07g056570	LeNCED1	RR infection (RR I/H)	0.109116	0.107419	1.87728	0.0036291	-1.5654	0.0174608
ABA	Biosynthesis/Modification	Solyc07g056570	LeNCED1	Ripening (RR H/ MG H)	-1.61949	0.00628296	-3.50704	0.00628296	-1.72338	0.0144608
SA	Biosynthesis/Modification	Solyc02g064830	WES1	MG infection (MG I/H)	0.881453	0.0322612	6.41921	0.0328487	7.25269	0.0279835
SA	Biosynthesis/Modification	Solyc02g064830	WES1	RR infection (RR I/H)	6.34	0	4.4587	0.00110079	7.3478	0.00199298
SA	Biosynthesis/Modification	Solyc02g064830	WES1	Ripening (RR H/ MG H)	1.78088	0.0328481	1.98018	0.0533498	4.83437	0.00032859
ABA	Signaling/Response	Solyc03g044910	HOS3a	MG infection (MG I/H)	1.2	0	1.28	0.016694	-0.621872	0.000354518
ABA	Signaling/Response	Solyc03g044910	HOS3a	RR infection (RR I/H)	-0.18	0.0721085	0.740039	0.0217279	0.382613	0.00252306
ABA	Signaling/Response	Solyc03g044910	HOS3a	Ripening (RR H/ MG H)	-0.04	0.165189	0.855667	0.065191	-0.791343	0.0060621
ABA	Signaling/Response	Solyc05g052980	PP2Ca	MG infection (MG I/H)	-0.277959	0.046547	-0.515785	0.0484631	-0.36434	0.063102
ABA	Signaling/Response	Solyc05g052980	PP2Ca	RR infection (RR I/H)	1.31084	1.36e-05	-0.545726	0.136028	-1.85499	9.40798e-05
ABA	Signaling/Response	Solyc05g052980	PP2Ca	Ripening (RR H/ MG H)	-1.63458	5.48e-06	-0.96409	0.0179522	-0.57223	0.0329874
ABA	Signaling/Response	Solyc06g065480	PTP1a	MG infection (MG I/H)	-0.169797	0.0138831	-0.138255	0.369414	0.133224	0.315605
ABA	Signaling/Response	Solyc06g065480	PTP1a	RR infection (RR I/H)	0.196587	0.00295693	0.050274	0.939106	-0.676698	0.0975536
ABA	Signaling/Response	Solyc06g065480	PTP1a	Ripening (RR H/ MG H)	0.095307	0.0326774	0.342994	0.0262613	0.186413	0.0145139
ABA	Signaling/Response	Solyc03g119040	RACK1A_a	MG infection (MG I/H)	0.288628	0.00236412	0.958048	0.00122812	0.573262	0.0341845
ABA	Signaling/Response	Solyc03g119040	RACK1A_a	RR infection (RR I/H)	-0.512081	3.15e-05	-0.408353	0.0044044	-0.782148	0.00625748
ABA	Signaling/Response	Solyc03g119040	RACK1A_a	Ripening (RR H/ MG H)	-0.198784	0.00544344	0.269026	0.0932467	0.878432	0.00625748
ABA	Signaling/Response	Solyc03g007310	RCAR_a	MG infection (MG I/H)	-0.0953567	0.194851	1.71569	0.010961	1.72983	4.33259e-05
ABA	Signaling/Response	Solyc03g007310	RCAR_a	RR infection (RR I/H)	0.776707	1.82292e-06	1.77467	5.96e-05	2.7622	1.28965e-06
ABA	Signaling/Response	Solyc03g007310	RCAR_a	Ripening (RR H/ MG H)	0.375158	0.00446639	0.145783	0.574057	0.473686	0.135123
ABA	Signaling/Response	Solyc05g053040	SDIR1	MG infection (MG I/H)	-0.22	0.00187954	1.19452	0.0372815	0.359734	0.00654535
ABA	Signaling/Response	Solyc05g053040	SDIR1	RR infection (RR I/H)	-0.608306	7.74e-06	-0.19879	0.394073	-0.180531	0.151028
ABA	Signaling/Response	Solyc05g053040	SDIR1	Ripening (RR H/ MG H)	0.17	0.0437342	0.389978	0.0437342	-0.511838	0.00220849
SA	Signaling/Response	Solyc10g080770	TGA6	MG infection (MG I/H)	-0.21	0.0181	-1.01036	0.08	0.183264	0.920663
SA	Signaling/Response	Solyc10g080770	TGA6	RR infection (RR I/H)	0.911023	0.000654702	1.68257	6.15e-06	1.4887	0.000386817
SA	Signaling/Response	Solyc10g080770	TGA6	Ripening (RR H/ MG H)	1.07	4.4e-06	-0.29292	0.53	0.323914	0.684378
Multiple	Signaling/Response	Solyc11g072630	MAPK6_b	MG infection (MG I/H)	0.91	0.00981807	0.548128	0.00981807	-0.101469	0.367997
Multiple	Signaling/Response	Solyc11g072630	MAPK6_b	RR infection (RR I/H)	1.23	0.00643151	0.407091	0.0197428	2.121	9.30608e-08
Multiple	Signaling/Response	Solyc11g072630	MAPK6_b	Ripening (RR H/ MG H)	0.45	5.26e-05	0.25507	0.0628049	0.515695	0.00279834
